# Supplementary material for: Genetically determined circulating micronutrients and the risk of nonalcoholic fatty liver disease
Source: Sci Rep. 2024 Jan 11;14:1105. doi: 10.1038/s41598-024-51609-3 (PMC10784479; doi:10.1038/s41598-024-51609-3)
Supplement: Supplementary file 2 — Supplementary Tables. [file 41598_2024_51609_MOESM2_ESM.xlsx]

## Sheet: Index
SUPPLEMENTARY TABLES
Table S1. Data sources for used exposure and outcome
Table S2. Summary information for SNPs used as genetic instruments for Mendelian randomization analyses
Table S3. Power estimation of this Mendelian randomization analysis
Table S4. Associations of micronutrients and risk of NAFLD in single dataset

## Sheet: Table S1
		Table S1. Data sources for used exposure and outcome
		Source	Unit	Participants	Cases definition	PMID
		Beta-Carotene	ln(ug/L)	2,344 individuals of European ancestry	-	23134893
		Calcium	SD (mg/dL)	39,400 individuals of European ancestry	-	24068962
		Copper	log(µmol/L)	2,603 individuals of European ancestry	-	23720494
		Folate	SD (nmol/L)	37,465 individuals of European ancestry	-	23754956
		Iron	SD (µmol/L)	163,511 individuals of European ancestry	-	33536631
		Magnesium	SD (mmol/L)	15,366 individuals of European ancestry	-	20700443
		Phosphorus	SD (mg/dL)	21,808 individuals of European ancestry	-	20558539
		Selenium	SD(µg/g)	9,639 individuals of European ancestry	-	25343990
		Vitamin B6	SD (pmol/L)	1,864 individuals of European ancestry	-	19303062
		Vitamin B12	SD (pmol/L)	45,576 individuals of European ancestry	-	23754956
		Vitamin C	SD (µmol/L)	52,018 individuals of European ancestry	-	33203707
		Vitamin D	SD (nmol/L)	79,366 individuals of European ancestry	-	29343764
		Vitamin K1	ln(nmol/L)	2,138 individuals of European ancestry	-	25411281
		Zinc	SD (µmol/L)	2,603 individuals of European ancestry	-	23720494
		Discovery (meta-GWAS)	One-unit in logtransformed odds ratio of NAFLD	eMERGE:1,106 cases and 8,571 non-cases of European ancestry	ICD9: 571.5, ICD9: 571.8, ICD9: 571.9, ICD10: K75.81, ICD10: K76.0 and ICD10: K76.9	35971878
			One-unit in logtransformed odds ratio of NAFLD	UK Biobank: 2,558 cases and 395,241 non-cases of European ancestry	ICD10: K74.0 and K74.2 (hepatic fibrosis), K75.8 (NASH), K76.0 (NAFLD) and ICD10: K76.9 (other specified diseases of the liver)
			One-unit in logtransformed odds ratio of NAFLD	Estonian Biobank: 4,119 cases and 190,120 non-cases of European ancestry	ICD10: K74.0 and K74.2 (hepatic fibrosis), K75.8 (NASH), K76.0 (NAFLD) and ICD10: K76.9 (other specified diseases of the liver)
			One-unit in logtransformed odds ratio of NAFLD	FinnGen: 651 cases and 176,248 non-cases of European ancestry	K76.0
		Replication 1	One-unit in logtransformed odds ratio of NAFLD	1,483 cases and 17,781 non-cases of European ancestry	Abnormal biochemical tests and an ultrasonographically detected bright liver, associated with features of the metabolic syndrome; or having abnormal biochemical tests and macroscopic appearances of a steatotic liver at the time of bariatric surgery	32298765
		Replication 2	One-unit in logtransformed odds ratio of NAFLD	2,134 cases and 33,433 non-cases of European ancestry	K76.0	36280732

## Sheet: Table S2
Table S2. Summary information for SNPs used as genetic instruments for Mendelian randomization analyses
	Nutrients	SNP	gene ids	gene name	Location	Function	Biotype	EA	OEA	EAF	Beta	SE	P value	Sample	R2	F-statistic
	Beta-Carotene	rs6564851	ENSG00000135697, ENSG00000166473	BCO1, PKD1L2	16:81238689-81291142, 16:81100875-81220370	Intergenic variant	protein coding	G	T	0.39	0.149	0.015	1.6e-24	3881	0.0247938	98.6203
	Beta-Carotene	rs7501331	ENSG00000135697	BCO1	16:81238689-81291142	Intron	protein coding	T	C	0.24	-0.067	0.02	1.6e-05	3881	0.00288331	11.2167
	Beta-Carotene	rs12934922	ENSG00000135697	BCO1	16:81238689-81291142	Missense Variant	protein coding	T	A	0.44	0.139	0.02	5.9e-10	2344	0.0201908	48.2613
	Calcium	rs10491003	ENSG00000230014	LINC00709	10:9275833-9287057	Non Coding Transcript Variant	lncRNA	T	C	0.09	0.054	0.01	4.8e-09	60040	0.00048544	29.159
	Calcium	rs1550532	ENSG00000077044	DGKD	2:233354494-233472104	Intron	protein coding	C	G	0.31	0.036	0.006	8.2e-11	60958	0.000590222	35.9988
	Calcium	rs1570669	ENSG00000019186	CYP24A1	20:54153446-54173986	Intron	protein coding	G	A	0.34	0.036	0.006	9.1e-12	60966	0.000590145	35.9988
	Calcium	rs1801725	ENSG00000036828	CASR	3:122183668-122291629	Missense Variant	protein coding	T	G	0.15	0.142	0.008	8.9e-86	61054	0.0051339	315.052
	Calcium	rs7336933	ENSG00000278338	VWA8-AS1, RPS28P8	13:41955808-41981565, 13:42003430-42003637	Intergenic variant	lncRNA, processed pseudogene	G	A	0.85	0.044	0.008	9.1e-10	60928	0.000496241	30.249
	Calcium	rs7481584	ENSG00000110619	CARS1	11:3000922-3057613	Intron	protein coding	G	A	0.7	0.036	0.006	1.2e-10	61011	0.00058971	35.9988
	Calcium	rs780094	ENSG00000084734	GCKR	2:27496839-27523684	Intron	protein coding	T	C	0.42	0.034	0.006	1.3e-10	60958	0.000526497	32.1101
	Copper	rs1175550	ENSG00000235169	SMIM1	1:3772749-3775982	Intron	protein coding	G	A	0.22	0.198	0.032	2.51e-10	5594	0.00679745	38.2715
	Copper	rs2769264	ENSG00000143416	SELENBP1	1:151364304-151372707	Intron	protein coding	G	T	0.16	0.313	0.034	1.49e-20	5594	0.0149238	84.718
	Folate	rs1801133	ENSG00000177000	MTHFR	1:11785723-11806455	Missense Variant	protein coding	G	A	0.67	0.096	0.008	9.5e-53	37337	0.00384195	143.992
	Folate	rs652197	ENSG00000110203	FOLR3	11:72114869-72139892	Intron	protein coding	C	T	0.18	0.069	0.011	1.4e-12	37465	0.00104913	39.345
	Iron	rs1799945	ENSG00000010704,ENSG00000180596	HFE,H2BC4	6:26087281-26098343, 6:26086317-26123926	Missense Variant	protein coding	G	C	0.14	0.17	0.005	1.26e-187	163511	0.00702023	1155.99
	Iron	rs1800562	ENSG00000010704,ENSG00000180596	HFE,H2BC4	6:26087281-26098343, 6:26086317-26123926	Missense Variant	protein coding	A	G	0.07	0.27	0.008	3.66e-276	163511	0.00691808	1139.05
	Iron	rs57659670	ENSG00000140279	DUOX2	15:45092650-45114172	Missense Variant	protein coding	T	C	0.08	0.042	0.007	1.08e-08	163511	0.00022012	35.9996
	Iron	rs855791	ENSG00000187045	TMPRSS6	22:37065436-37109713	Missense Variant	protein coding	G	A	0.43	0.17	0.005	1e-300	163511	0.00702023	1155.99
	Magnesium	rs11144134	ENSG00000119121	TRPM6	9:74722495-74888094	Intron	protein coding	C	T	0.92	0.011	0.001	8.21e-15	23829	0.00505219	120.99
	Magnesium	rs13146355	ENSG00000138771	SHROOM3	4:76435229-76783253	Intergenic variant	lncRNA, protein coding	A	G	0.56	0.005	0.001	6.27e-13	23829	0.00104804	24.9979
	Magnesium	rs3925584	ENSG00000170959	MPPED2-AS1, DCDC1	11:30584112-30632583, 11:30830369-31369810	Intron	protein coding	T	C	0.45	0.006	0.001	5.2e-16	23829	0.00150849	35.997
	Magnesium	rs4072037	ENSG00000185499	MUC1	1:155185824-155192916	Synonymous Variant	protein coding	T	C	0.46	0.01	0.001	2.01e-36	23829	0.00417903	99.9916
	Magnesium	rs448378	ENSG00000085276	MECOM	3:169083499-169663775	Intron Variant	protein coding	A	G	0.47	0.004	0.001	1.25e-08	23829	0.000671	15.9987
	Magnesium	rs7965584	ENSG00000252823; ENSG00000258290	RNU6-148P, BRWD1P2	12:89754059-89754152, 12:89919437-89919776	snRNA, processed pseudogene	protein coding	A	G	0.29	0.007	0.001	1.05e-16	23829	0.0020521	48.9959
	Phosphorus	rs1697421	ENSG00000162551	ALPL	1:21509397-21578410	Intergenic variant	protein coding	A	G	0.49	0.05	0.005	1.14e-27	21726	0.00458169	99.9908
	Phosphorus	rs17265703	ENSG00000121552	CSTA	3:122325248-122341969	Intron	protein coding	A	G	0.85	0.036	0.006	4.32e-09	21733	0.00165373	35.9967
	Phosphorus	rs2970818	ENSG00000047621	C12orf4	12:4487735-4538508	Intron	protein coding	A	T	0.09	0.047	0.008	4.38e-09	21733	0.00158565	34.5124
	Phosphorus	rs9469578	ENSG00000161896	IP6K3	6:33721662-33746905	Intron	protein coding	C	T	0.92	0.059	0.009	1.11e-11	21734	0.00197343	42.9714
	Phosphorus	rs947583	ENSG00000231028	AHI1-DT	6:135497422-135828703	Intron	lncRNA	C	T	0.29	0.035	0.005	3.45e-09	21734	0.00224946	48.9955
	Selenium	rs949644	ENSG00000132837	DMGDH	5:78997564-79236038	Intron	protein coding	A	G	0.65	0.1674	0.0203642	2.03e-16	10943	0.00613713	67.5609
	Selenium	rs478651	-	-	-	-	-	T	C	0.49	0.1624	0.0223308	3.53e-13	10943	0.00480986	52.879
	Selenium	rs921943	ENSG00000132837	DMGDH	5:78997564-79236038	Intron	protein coding	T	C	0.7	0.2456	0.0224939	9.4e-28	10943	0.0107767	119.193
	Selenium	rs3797535	ENSG00000132837	DMGDH	5:78997564-79236038	Intron	protein coding	T	C	0.07	0.2132	0.0357312	2.42e-09	10943	0.00324288	35.5958
	Selenium	rs10514151	ENSG00000132837	DMGDH	5:78997564-79236038	Intron	protein coding	T	C	0.07	0.2091	0.0368721	1.42e-08	10943	0.00293023	32.1539
	Vitamin B6	rs4654748	ENSG00000142794	NBPF3	1:21440128-21485005	Intron	protein coding	T	C	0.52	0.1	0.01	8.3e-18	4763	0.0205634	99.958
	Vitamin B12	rs1131603	ENSG00000185339	TCN2	22:30607003-30627271	Missense Variant	protein coding	C	T	0.06	0.16	0.006	4.9e-49	45575	0.0153634	711.08
	Vitamin B12	rs1141321	ENSG00000146085	MMUT	6:49430360-49463253	Missense Variant	protein coding	C	T	0.63	0.061	0.006	3.6e-26	45574	0.00226285	103.357
	Vitamin B12	rs117456053	-	-	-	-	-	G	A	0.98	0.066	0.009	1.9e-09	45576	0.00117857	53.7754
	Vitamin B12	rs12272669	ENSG00000248671	ALG1L9P	11:71673885-71813859	Intron	lncRNA	A	G	0.01	0.32	0.02	3e-09	37283	0.00681957	255.986
	Vitamin B12	rs1801222	ENSG00000107611	CUBN	10:16823966-17129811	Missense Variant	protein coding	G	A	0.59	0.51	0.086	3.3e-75	45576	0.000771032	35.1661
	Vitamin B12	rs2270655	ENSG00000151611	MMAA	4:145599042-145660033	Missense Variant	protein coding	G	C	0.94	0.19	0.013	2.2e-13	45576	0.00466502	213.6
	Vitamin B12	rs2336573	ENSG00000167775	CD320	19:8302127-8308358	Missense Variant	protein coding	T	C	0.03	0.087	0.009	8.4e-59	45575	0.00204615	93.4403
	Vitamin B12	rs34324219	ENSG00000134827	TCN1	11:59852800-59866489	Missense Variant	protein coding	C	A	0.88	0.21	0.009	1.1e-111	45576	0.0118048	544.421
	Vitamin B12	rs34528912	ENSG00000134827	TCN1	11:59852800-59866489	Missense Variant	protein coding	T	C	0.04	0.17	0.021	2.1e-15	45576	0.00143582	65.53
	Vitamin B12	rs3742801	ENSG00000119688	ABCD4	14:74285269-74303055	Missense Variant	protein coding	T	C	0.29	0.17	0.014	1.7e-13	45571	0.00322515	147.443
	Vitamin B12	rs41281112	ENSG00000125246	CLYBL	13:99606669-99909459	Stop Gained	protein coding	C	T	0.95	0.045	0.006	8.9e-35	45576	0.00123268	56.2475
	Vitamin B12	rs56077122	ENSG00000107614	TRDMT1	10:17137336-17202054	Intron	protein coding	A	C	0.34	0.11	0.006	4.8e-21	45576	0.00732075	336.096
	Vitamin B12	rs602662	ENSG00000176920	FUT2	19:48695971-48705951	Missense Variant	protein coding	A	G	0.6	0.064	0.01	2.4e-139	45568	0.000898069	40.9582
	Vitamin C	rs10051765	ENSG00000169220	RGS14	5:177357924-177372596	Intergenic variant	protein coding	C	T	0.342	0.039	0.007	3.64e-09	52018	0.000596376	31.0396
	Vitamin C	rs10136000	ENSG00000142208	AKT1	14:104769349-104795751	Intron	protein coding	A	G	0.283	0.04	0.007	1.33e-08	52018	0.000627332	32.6518
	Vitamin C	rs117885456	ENSG00000258343	SNRPF-DT	12:95791733-95858839	Intron	lncRNA	A	G	0.087	0.078	0.012	1.7e-11	52018	0.00081156	42.2484
	Vitamin C	rs13028225	ENSG00000213901	SLC23A3	2:219161465-219170095	Intron	protein coding	T	C	0.857	0.102	0.009	2.38e-30	52018	0.00246315	128.44
	Vitamin C	rs2559850	ENSG00000111666	CHPT1	12:101696947-101744140	Intron	protein coding	A	G	0.598	0.058	0.006	6.3e-20	52018	0.00179317	93.4409
	Vitamin C	rs33972313	ENSG00000170482	SLC23A1	5:139367196-139384553	Missense Variant	protein coding	C	T	0.968	0.36	0.018	4.61e-90	52018	0.00763097	399.985
	Vitamin C	rs56738967	ENSG00000260876	LINC01229	16:79676048-79809716	Intron	lncRNA	C	G	0.321	0.041	0.007	7.62e-10	52018	0.00065907	34.3048
	Vitamin C	rs6693447	ENSG00000157916	RER1	1:2391775-2405442	Intron	protein coding	T	G	0.551	0.039	0.006	6.25e-10	52018	0.00081156	42.2484
	Vitamin C	rs7740812	ENSG00000230375	GSTA11P	6:52847910-52870329	Intron	unprocessed pseudogene	G	A	0.594	0.038	0.006	1.88e-09	52018	0.000770506	40.1096
	Vitamin C	rs9895661	ENSG00000141376	BCAS3	17:60677453-61392838	Intron	protein coding	T	C	0.817	0.063	0.008	1.05e-14	52018	0.00119078	62.0132
	Vitamin D	rs10741657	ENSG00000186104	CYP2R1	11:14877440-14892231	Upstream Variant	protein coding	G	A	0.6	-0.09	0.007	2.05e-46	52018	0.0031678	165.3
	Vitamin D	rs10745742	ENSG00000139344	AMDHD1	12:95943331-95968720	Intron	protein coding	C	T	0.6	-0.05	0.007	1.88e-14	79366	0.000642437	51.0191
	Vitamin D	rs12785878	ENSG00000172890	NADSYN1	11:71453109-71524107	Intron	protein coding	G	T	0.25	-0.11	0.007	3.8e-62	79366	0.00310174	246.933
	Vitamin D	rs17216707	ENSG00000186104	CYP24A1	20:54153446-54173986	Intergenic variant	protein coding	C	T	0.21	-0.08	0.008	8.14e-23	79366	0.0012584	99.9975
	Vitamin D	rs3755967	ENSG00000145321	GC	4:71741696-71804041	Intron	protein coding	T	C	0.28	-0.27	0.008	1e-200	79366	0.014149	1139.03
	Vitamin D	rs8018720	ENSG00000100934	SEC23A	14:39031919-39109646	Missense Variant	protein coding	C	G	0.82	-0.05	0.009	4.72e-09	79366	0.000388733	30.8634
	Vitamin K1	rs2108622	ENSG00000186115	CYP4F2	19:15878023-15898077	Missense Variant	protein coding	T	C	0.3	0.16	0.03	8.78e-07	2138	0.0131296	28.4178
	Vitamin K1	rs2192574	ENSG00000233891,ENSG00000271955	ENSG00000233891,ENSG00000271955	-	Intron	protein coding	C	T	0.11	0.28	0.06	8.23e-07	2138	0.0100833	21.7574
	Vitamin K1	rs4645543	ENSG00000169427	KCNK9	8:139600838-139704109	Intergenic variant	protein coding	T	C	0.048	-0.42	0.08	2e-07	2138	0.0127276	27.5367
	Vitamin K1	rs6862909	ENSG00000129596; ENSG00000222598	CDO1, RNU2-49P	5:115804733-115816659; 5:115774319-115774502	Intergenic variant	protein coding; snRNA	T	A	0.01	-0.94	0.22	1.2e-07	2138	0.00846662	18.2391
	Zinc	rs1532423	ENSG00000133742	CA1	8:85327608-85379014	Intron	protein coding	A	G	0.37	0.178	0.026	6.4e-12	2603	0.0176876	46.8338
	Zinc	rs4826508	ENSG00000204272	NBDY	X:56729241-56819179	Intron	protein coding	T	C	0.25	0.21	0.03	1.4e-12	2603	0.0184766	48.9624
	Zinc	rs2120019	ENSG00000138621	PPCDC	15:75023586-75117462	Intron	protein coding	C	T	0.79	-0.287	0.033	1.55e-18	2603	0.0282372	75.5792
	SNP, single-nucleotide polymorphism; EA, effect allele; OEA, other effect allele; SE, standard error; EAF, effect allale frequency
	The proportion of variance explained by instrumental variables was calculated as R2 = 2 * Beta2 * EAF * (1-EAF) / (2 * Beta2 * EAF * (1-EAF) + SE2 * 2 * Sample size * EAF * (1-EAF)).
	F-statistics were calculated as F = R2 * (Sample size - 1 - k) / ((1-R2) * k), where R2 is the proportion of variance explained in the instrument, k is the number of SNPs included in the instrument.

## Sheet: Table S3
			Table S3. Power estimation of this Mendelian randomization analysis
			Exposure	Variance explained by instruments	OR at 80% power for combined analysis
			Beta-Carotene	0.0478	0.86
			Calcium	0.0084	1.33
			Copper	0.0217	1.21
			Folate	0.0049	0.57
			Iron	0.0211	1.21
			Magnesium	0.0145	1.25
			Phosphorus	0.012	1.28
			Selenium	0.0279	1.18
			Vitamin B6	0.0205	1.22
			Vitamin B12	0.059	1.13
			Vitamin C	0.0287	0.82
			Vitamin D	0.0227	0.8
			Vitamin K1	0.0111	0.71
			Zinc	0.0644	0.88
			Explained variance for each exposure were calculated based on previous published paper using the formula of R^2= (2× β^2×MAF×(1-MAF))assuming no genetic interactions, where β and EAF denote the effect estimate and the effect allele frequency of the allele on a standardized phenotype, respectively.

## Sheet: Table S4
	Table S4. Associations of micronutrients and risk of NAFLD in single dataset
	Exposure	Ivs	Stage	P-value for Cochran's Q test	P_intecept	Inverse-variance weighted				MR-Egger				Weighted median				Simple median				Maximum-likelihood method				MR-PRESSO			MR-Steiger
						OR	95%CI	P		OR	95%CI	P		OR	95%CI	P		OR	95%CI	P		OR	95%CI	P		OR	95%CI	P	steiger_dir*	P
	Beta-Carotene	3	Discovery	0.888661	0.728398	0.923729	0.79,1.08	0.307		0.839792	0.48,1.47	0.54		0.922018	0.79,1.08	0.309034		0.948154	0.78,1.16	0.598221		0.923568	0.79 1.08	0.308191		-	-	-	TRUE	1.57e-37
	Beta-Carotene	3	Replication 1	0.135566	0.728398	0.810549	0.59,1.12	0.203974		2.12063	0.29,15.56	0.459727		0.922018	0.79,1.08	0.309034		0.470108	0.23,0.96	0.0371247		0.807237	0.64,1.02	0.0772238		-	-	-	TRUE	1.59e-27
	Beta-Carotene	3	Replication 2	0.879665	0.716276	0.645429	0.48,0.87	0.00452931		0.788925	0.26,2.43	0.679319		0.648039	0.47, 0.89	0.00747503		0.611883	0.41,0.91	0.0160562		0.645526	0.47,0.88	0.00558695		-	-	-	TRUE	6.83337e-37
	Calcium	7	Discovery	0.00472591	0.412418	1.23935	0.80,1.93	0.340907		0.925254	0.40,2.13	0.855055		1.08285	0.80,1.46	0.602314		1.05228	0.70 1 58	0.80564		1.24974	0.80 1.96	0.33151		1.24	0.80,1.93	0.378	TRUE	2.68e-94
	Calcium	6	Replication 1	0.519	0.579	0.86	0.36,2.09	0.752		2.04	0.09,47.39	0.657		0.72	0.24,2.20	0.567		1.32	00.42,4.22	0.636		0.87	0.36,2.10	0.752		0.87	0.39,1.94	0.744	TRUE	3.29e-19
	Calcium	7	Replication 2	0.0311636	0.930782	1.21763	0.58,2.57	0.605306		1.15121	0.26,5.19	0.854656		1.2791	0.71,2.31	0.415571		1.08677	0.45,2.62	0.852811		1.22429	0.57,2.61	0.600428		1.21	0.58,2.57	0.624	TRUE	2.5608e-96
	Copper	2	Discovery	0.179916	-	1.00462	0.87,1.16	0.950044		-	-	-		-	-	-		-	-	-		1.0047	0.90,1.12	0.932481		-	-	-	TRUE	6.65e-28
	Copper	2	Replication 1	0.87956	-	1.00391	0.84,1.20	0.96541		-	-	-		-	-	-		-	-	-		1.00391	0.84,1.20	0.965419		-	-	-	TRUE	3.02e-22
	Copper	2	Replication 2	0.468387	-	1.03772	0.83,1.30	0.747729		-	-	-		-	-	-		-	-	-		1.03789	0.83,1.30	0.74726		-	-	-	TRUE	3.97972e-28
	Folate	2	Discovery	0.778807	-	0.746546	0.55,1.02	0.0648398		-	-	-		-	-	-		-	-	-		0.746381	0.55,1.02	0.0673755		-	-	-	TRUE	1.07e-37
	Folate	2	Replication 1	0.251295	-	3.37424	0.84,13.52	0.0858825		-	-	-		-	-	-		-	-	-		3.35985	1.00,11.24	0.0492254		-	-	-	TRUE	1.48e-09
	Folate	2	Replication 2	0.880046	-	0.76226	0.41,1.43	0.396154		-	-	-		-	-	-		-	-	-		0.762232	0.41,1.43	0.397062		-	-	-	TRUE	6.47515e-39
	Iron	4	Discovery	0.403	0.597	1.21	1.05,1.38	0.006		1.35	0.87,2.11	0.185		1.13	0.96,1.33	0.133		1.26	1.01,1.56	0.036		1.21	1.05,1.38	0.006		1.21	1.06,1.38	0.069	TRUE	<0.0001
	Iron	4	Replication 1	0.123	0.337	1.22	0.79,1.86	0.366		0.75	0.25,2.19	0.605		1.38	0.92,2.06	0.119		1.66	0.98,2.81	0.062		1.22	0.80,1.87	0.365		1.22	0.80,1.86	0.432	TRUE	2.02e-62
	Iron	4	Replication 2	0.54	0.154	1.259	0.95,1.66	0.106		0.67	0.27,1.66	0.392		1.26	0.93,1.70	0.135		1.26	0.93,1.76	0.177		1.26	0.95,1.66	0.106		1.36	0.99,1.59	0.152	TRUE	<0.0001
	Magnesium	5	Discovery	0.417	0.361	1.1	0.12,9.85	0.93		0.073	0.00,37.28	0.411		1.9	0.14,26.28	0.632		2.84	0.14,58.91	0.499		1.11	0.12,9.96	0.929		1.1	0.13,9.63	0.933	TRUE	1.28e-62
	Magnesium	5	Replication 1	0.395	0.559	0.27	0.00,26.20	0.576		53.38	0.00,5166740631.53	0.672		0.7	0.00,137.74	0.703		0.835	0.00,1248.43	0.835		0.264	0.00,27.75	0.575		0.27	0.00,26.20	0.606	TRUE	1.39e-23
	Magnesium	6	Replication 2	0.289	0.235	4.09	0.05,345.09	0.533		7113.82	0.016,3219732256.72	0.182		1.64	0.01,348.62	0.857		4.2	0.05,373.35	0.531		1.11078	0.69,1.78	0.663273		4.09	0.05,345.09	0.561	TRUE	3.9195e-72
	Phosphorus	4	Discovery	0.943546	0.868308	0.99131	0.57,1.72	0.975288		0.79991	0.06,10.72	0.866109		1.00383	0.53,1.89	0.990573		1.00219	0.53,1.89	0.994603		0.991293	0.57,1.72	0.975267		0.99	0.81,1.21	0.936	TRUE	8.48e-36
	Phosphorus	4	Replication 1	0.741883	0.398514	0.528401	0.12,2.42	0.411785		81.6118	0.00,10862674.01	0.464629		0.657755	0.10,4.28	0.661219		0.981734	0.02,0.10	0.992229		0.523905	0.11,2.43	0.409088		0.53	0.20,1.41	0.293	TRUE	5.22e-24
	Phosphorus	4	Replication 2	0.127857	0.89034	0.757489	0.17,3.46	0.720225		1.41934	0.00,12927.54	0.939987		1.07912	0.28,4.12	0.911374		0.79049	0.21,3.04	0.732376		0.749816	0.16,3.53,	0.715445		0.76	0.17,3.46	0.744	TRUE	5.3621e-55
	Selenium	5	Discovery	0.405768	0.112578	1.11744	1.02,1.22	0.0156012		0.749055	0.45,1.24	0.259459		1.13599	1.02,1.27	0.0263014		1.19836	1.04,1.37	0.00988292		1.119	1.02,1.23	0.0159791		1.12	1.02,1.22	0.073	TRUE	2.87e-66
	Selenium	5	Replication 1	0.560734	0.852146	1.13979	0.96,1.36	0.143282		1.03627	0.37,2.86	0.945236		1.10691	0.90,1.35	0.324117		1.11488	0.87,1.42	0.382972		1.14082	0.96,1.36	0.144148		1.14	0.98,1.33	0.165	TRUE	3.16e-39
	Selenium	5	Replication 2	0.160247	0.864203	1.01812	0.81,1.28	0.879768		0.894711	0.20,4.03	0.884781		1.09772	0.89,1.36	0.392823		1.05029	0.82,1.34	0.695446		1.01847	0.81,1.29	0.878602		1.02	0.81,1.28	0.887	TRUE	9.706e-67
	Vitamin B6	1	Discovery	-	-	1.00092	0.98,1.02	0.935174		-	-	-		-	-	-		-	-	-		-	-	-		-	-	-	TRUE	4.41e-23
	Vitamin B6	1	Replication 1	-	-	0.986996	0.84,1.16	0.871516		-	-	-		-	-	-		-	-	-		-	-	-		-	-	-	TRUE	4.72e-21
	Vitamin B6	1	Replication 2	-	-	1.01032	0.97,1.06	0.65256		-	-	-		-	-	-		-	-	-		-	-	-		-	-	-	TRUE	5.28399e-23
	Vitamin B12	11	Discovery	0.414	0.504	1.07	1.01,1.13	0.029		1.04	0.95,1.14	0.388		1.05	0.98,1.13	0.141		1.085	0.94,1.26	0.273		1.07	1.00,1.14	0.036		1.07	1.01,1.13	0.054	TRUE	<0.0001
	Vitamin B12	11	Replication 1	0.359	0.03	1.15	1.01,1.30	0.028		1.32	1.11,1.57	0.002		1.18	1.02,1.36	0.03		0.88	0.48,1.61	0.672		1.15	1.01,1.30	0.033		1.15	1.01,1.30	0.053	TRUE	5.03e-120
	Vitamin B12	13	Replication 2	0.65	0.477	1.04	0.94-1.15	0.489		0.99	0.84,1.17	0.913		1.04	0.91,1.19	0.545		1.06	0.82,1.38	0.645		1.04	0.93,1.15	0.489		1.04	0.94,1.14	0.454	TRUE	<0.0001
	Vitamin C	8	Discovery	0.831424	0.52608	1.03026	0.84,1.26	0.770424		0.949808	0.69, 1.31	0.753467		0.976642	0.77,1.24	0.847036		1.07531	0.81,1.43	0.617665		1.03004	0.84,1.26	0.772705		1.03	0.89,1.19	0.694	TRUE	9.06e-148
	Vitamin C	10	Replication 1	0.00867772	0.277513	0.725324	0.38,1.38	0.330041		1.26086	0.39,4.13	0.70155		1.18439	0.66,2.13	0.571291		1.20288	0.52,2.79	0.666908		0.718976	0.37,1.38	0.323891		0.83	0.49,1.40	0.498	TRUE	1.48e-30
	Vitamin C	9	Replication 2	0.00867772	0.277513	0.725324	0.38,1.38	0.330041		1.26086	0.39,4.13	0.70155		1.18439	0.66,2.13	0.571291		1.20288	0.52,2.79	0.666908		0.718976	0.37,1.38	0.323891		0.86	0.58,1.29	0.488	TRUE	4.5434e-185
	Vitamin D	6	Discovery	0.73958	0.758961	1.01526	0.91,1.32	0.786208		0.990185	0.82,1.20	0.92048		1.01845	0.90, 1.15	0.762186		1.04875	0.88,1.25	0.596256		1.01528	0.91,1.13	0.78608		1.02	0.94,1.10	0.729	TRUE	<0.0001
	Vitamin D	6	Replication 1	0.917691	0.954539	0.774108	0.60,1.00	0.0470393		0.784207	0.47,1.31	0.35236		0.777631	0.59,1.02	0.0699323		0.795465	0.51,1.23	0.30619		0.773974	0.60,1.00	0.0472087		0.77	0.68,0.89	0.014	TRUE	9.31e-63
	Vitamin D	6	Replication 2	0.551597	0.158018	1.05369	0.85,1.30	0.625008		1.322	0.91,1.93	0.148184		1.1039	0.88,1.38	0.38758		0.896802	0.62,1.31	0.56956		1.05377	0.85,1.30	0.624863		1.05	0.87,1.27	0.607	TRUE	<0.0001
	Vitamin K1	3	Discovery	0.590066	0.449415	0.939397	0.84,1.04	0.249517		0.846959	0.63,1.13	0.25952		0.956702	0.84,1.09	0.491947		0.983116	0.86,1.29	0.80937		0.938554	0.84,1.05	0.250272		-	-	-	TRUE	1.66e-18
	Vitamin K1	3	Replication 1	0.595036	0.344288	0.821399	0.59,1.14	0.242829		0.481169	0.15,1.53	0.215045		0.771358	0.53,1.12	0.176185		0.819859	0.48,1.41	0.47054		0.820761	0.59,1.14	0.241866		-	-	-	TRUE	2.24e-15
	Vitamin K1	3	Replication 2	0.926371	0.966035	0.943859	0.75,1.20	0.631244		0.957914	0.47,1.97	0.90684		0.948608	0.73,1.24	0.696556		0.983529	0.73,1.32	0.912138		0.94376	0.75,1.20	0.631205		-	-	-	TRUE	7.47589e-23
	Zinc	2	Discovery	0.394611	-	0.97584	0.87,1.09	0.663732		-	-	-		-	-	-		-	-	-		0.975706	0.87,1.09	0.663014		-	-	-	TRUE	2.74e-28
	Zinc	2	Replication 1	0.487057	-	0.904985	0.79,1.04	0.165196		-	-	-		-	-	-		-	-	-		0.904545	0.78,1.04	0.170079		-	-	-	TRUE	4.73e-23
	Zinc	3	Replication 2	0.0938646	0.687347	0.931244	0.71,1.22	0.603242		1.3567	0.21,8.77	0.748666		1.05481	0.84,1.32	0.639504		1.05162	0.81,1.36	0.699214		0.929259	0.78,1.11	0.416845		-	-	-	TRUE	4.3697e-39
	steiger_dir* with “TRUE” MR Steiger results suggest causality in the expected direction.
